# Supplementary material for: Effect of dietary probiotics supplementation on meat quality, volatile flavor compounds, muscle fiber characteristics, and antioxidant capacity in lambs
Source: Food Sci Nutr. 2022 Apr 11;10(8):2646–58. doi: 10.1002/fsn3.2869 (PMC9361438; doi:10.1002/fsn3.2869)
Supplement: Supplementary file 1 — Tab S1 [file FSN3-10-2646-s001.xlsx]

## Sheet: Sheet1
Table S1 Effect of probiotics supplementation and sex on volatile flavor compounds in longissimus thoracis of lambs.
Compounds	Relative content (%)				SEM	P-value
	CON	PRO	Ram	Ewe		T	S	T ´ S
Aldehydes
Pentanal	0.95	0.85	0.9	0.9	0.029	NS	NS	NS
Hexanal	9.13	10.81	11.22	8.72	0.479	NS	NS	NS
Benzaldehyde	1.09	ND	1.23	0.96	0.129	ND	NS	ND
Heptanal	4.12	4.98	4.33	4.77	0.239	NS	NS	NS
(E)-2-Octenal	0.84	ND	0.84	0.84	0.043	ND	NS	ND
Octanal	3.29	4.04	3.4	3.92	0.362	NS	NS	NS
(E)-2-Nonenal	0.41	ND	0.39	0.42	0.023	ND	NS	ND
Nonanal	10.84a	8.51b	8.87	10.49	0.647	0.032	NS	NS
(E)-2-Decenal	0.81	0.73	0.76	0.78	0.031	NS	NS	NS
Decanal	0.95	0.9	0.92	0.94	0.022	NS	NS	NS
Undecanal	0.80a	0.52c	0.71a	0.61b	0.028	0.001	0.037	0.037
Dodecanal	ND	0.97	1.07	0.87	0.054	ND	NS	ND
Alcohols
1-Pentanol	7.53a	5.42b	6.46	6.49	0.256	0.004	NS	NS
1-Hexanol	5.15a	3.60b	4.21	4.54	0.201	< 0.001	NS	NS
1-Heptanol	4.33	4.68	4.44	4.56	0.201	NS	NS	NS
1-Octen-3-ol	11.56	11.13	10.71	11.97	0.878	NS	NS	NS
2-Octen-1-ol	2.06	1.89	2.1	1.85	0.095	NS	NS	NS
2,4-Dimethyl-cyclohexanol	ND	0.72	0.7	0.73	0.036	ND	NS	ND
2-Ethyl-1-hexanol	1.44	1.72	1.57	1.59	0.078	NS	NS	NS
1-Octanol	7.13	6.68	7.01	6.8	0.217	NS	NS	NS
Terpinen-4-ol	ND	0.33	0.36	0.29	0.011	ND	NS	ND
3-Decyn-2-ol	ND	0.52	0.54	0.5	0.029	ND	NS	ND
2-Hexadecanol	1.63	ND	1.80a	1.47b	0.031	ND	0.011	ND
Ketones
2-Heptanone	1.16	1.04	1.13	1.06	0.036	NS	NS	NS
2,3-Octanedione	4.30a	1.71c	3.38b	2.63b	0.211	< 0.001	NS	0.013
Hydrocarbons
3-Methyl-pentane	1.43	ND	1.43	1.43	0.076	ND	NS	ND
Methyl-Cyclopentane	1.68b	4.15a	1.86b	3.97a	0.152	< 0.001	0.023	0.044
Decane	ND	0.93	0.98	0.89	0.093	ND	NS	ND
Esters
Diethyl-Carbamodithioic acid methyl ester	ND	2.83	2.87	2.79	0.132	ND	NS	ND
Allyl 2-ethyl butyrate	4.13a	1.42b	2.43	3.12	0.224	< 0.001	NS	NS
Thiazole
Benzothiazole	ND	5.61	5.74	5.49	0.267	ND	NS	ND
a, b, c Means with different superscripts in the same row denote significant differences (P < 0.05).
SEM = standard error of the mean; NS = not significant; ND = not detected. CON = control group; PRO = probiotics group; T = probiotics treatment; S = sex; T ´ S = probiotics treatment ´ sex.
